# Supplementary material for: DIA Comparative Proteomic Analysis of Retro-oil Fluid and Vitreous Fluid From Retinal Detachment Patients
Source: Front Mol Biosci. 2021 Dec 3;8:763002. doi: 10.3389/fmolb.2021.763002 (PMC8678117; doi:10.3389/fmolb.2021.763002)
Supplement: Supplementary file 3 [file DataSheet1.xlsx]

## Sheet: STRING_Cluster
Table S1 Clusters in the protein-protein interaction network of the proteins found differentially expressed in SO vs ERM group. The clusters were predicted using the MCL clustering option provided by STRING.
clustering method	cluster number	cluster color	gene count	protein name	protein identifier	protein description
MCL	1	Red	11	APLP2	9606.ENSP00000263574	Amyloid-like protein 2; May play a role in the regulation of hemostasis. The soluble form may have inhibitory properties towards coagulation factors. May interact with cellular G-protein signaling pathways. May bind to the DNA 5'-GTCACATG-3'(CDEI box). Inhibits trypsin, chymotrypsin, plasmin, factor XIA and plasma and glandular kallikrein. Modulates the Cu/Zn nitric oxide-catalyzed autodegradatio…
MCL	1	Red	11	CDH2	9606.ENSP00000269141	Cadherin-2; Cadherins are calcium-dependent cell adhesion proteins. They preferentially interact with themselves in a homophilic manner in connecting cells; cadherins may thus contribute to the sorting of heterogeneous cell types. Acts as a regulator of neural stem cells quiescence by mediating anchorage of neural stem cells to ependymocytes in the adult subependymal zone: upon cleavage by MMP24,…
MCL	1	Red	11	CHGA	9606.ENSP00000216492	Chromogranin-A; Pancreastatin: Strongly inhibits glucose induced insulin release from the pancreas; Belongs to the chromogranin/secretogranin protein family
MCL	1	Red	11	CHGB	9606.ENSP00000368244	Secretogranin-1; Secretogranin-1 is a neuroendocrine secretory granule protein, which may be the precursor for other biologically active peptides
MCL	1	Red	11	CPE	9606.ENSP00000386104	Carboxypeptidase E; Removes residual C-terminal Arg or Lys remaining after initial endoprotease cleavage during prohormone processing. Processes proinsulin; Belongs to the peptidase M14 family
MCL	1	Red	11	PRKCSH	9606.ENSP00000466134	Glucosidase 2 subunit beta; Regulatory subunit of glucosidase II; EF-hand domain containing
MCL	1	Red	11	SCG2	9606.ENSP00000304133	Secretogranin-2; Secretogranin-2 is a neuroendocrine secretory granule protein, which is the precursor for biologically active peptides; Granins
MCL	1	Red	11	SCG3	9606.ENSP00000220478	Secretogranin-3; Secretogranin III; Granins
MCL	1	Red	11	SERPINC1	9606.ENSP00000356671	Antithrombin-III; Most important serine protease inhibitor in plasma that regulates the blood coagulation cascade. AT-III inhibits thrombin, matriptase-3/TMPRSS7, as well as factors IXa, Xa and XIa. Its inhibitory activity is greatly enhanced in the presence of heparin; Serpin peptidase inhibitors
MCL	1	Red	11	SPARCL1	9606.ENSP00000414856	SPARC-like protein 1; SPARC family
MCL	1	Red	11	TF	9606.ENSP00000385834	Serotransferrin; Transferrins are iron binding transport proteins which can bind two Fe(3+) ions in association with the binding of an anion, usually bicarbonate. It is responsible for the transport of iron from sites of absorption and heme degradation to those of storage and utilization. Serum transferrin may also have a further role in stimulating cell proliferation
MCL	2	Brown	6	APOA4	9606.ENSP00000350425	Apolipoprotein A-IV; May have a role in chylomicrons and VLDL secretion and catabolism. Required for efficient activation of lipoprotein lipase by ApoC-II; potent activator of LCAT. Apoa-IV is a major component of HDL and chylomicrons; Belongs to the apolipoprotein A1/A4/E family
MCL	2	Brown	6	APOM	9606.ENSP00000365081	Apolipoprotein M; Probably involved in lipid transport. Can bind sphingosine-1-phosphate, myristic acid, palmitic acid and stearic acid, retinol, all-trans-retinoic acid and 9-cis-retinoic acid; Apolipoproteins
MCL	2	Brown	6	CLU	9606.ENSP00000315130	Clusterin; Isoform 1 functions as extracellular chaperone that prevents aggregation of nonnative proteins. Prevents stress- induced aggregation of blood plasma proteins. Inhibits formation of amyloid fibrils by APP, APOC2, B2M, CALCA, CSN3, SNCA and aggregation-prone LYZ variants (in vitro). Does not require ATP. Maintains partially unfolded proteins in a state appropriate for subsequent refoldin…
MCL	2	Brown	6	LRP2	9606.ENSP00000263816	Low-density lipoprotein receptor-related protein 2; Multiligand endocytic receptor (By similarity). Acts together with CUBN to mediate endocytosis of high-density lipoproteins (By similarity). Mediates receptor-mediated uptake of polybasic drugs such as aprotinin, aminoglycosides and polymyxin B (By similarity). In the kidney, mediates the tubular uptake and clearance of leptin (By similarity). A…
MCL	2	Brown	6	PLG	9606.ENSP00000308938	Plasminogen; Plasmin dissolves the fibrin of blood clots and acts as a proteolytic factor in a variety of other processes including embryonic development, tissue remodeling, tumor invasion, and inflammation. In ovulation, weakens the walls of the Graafian follicle. It activates the urokinase-type plasminogen activator, collagenases and several complement zymogens, such as C1 and C5. Cleavage of f…
MCL	2	Brown	6	SERPINF2	9606.ENSP00000321853	Alpha-2-antiplasmin; Serine protease inhibitor. The major targets of this inhibitor are plasmin and trypsin, but it also inactivates matriptase-3/TMPRSS7 and chymotrypsin; Serpin peptidase inhibitors
MCL	3	Dark Golden Rod	4	NCAN	9606.ENSP00000252575	Neurocan core protein; May modulate neuronal adhesion and neurite growth during development by binding to neural cell adhesion molecules (NG-CAM and N-CAM). Chondroitin sulfate proteoglycan; binds to hyaluronic acid; Belongs to the aggrecan/versican proteoglycan family
MCL	3	Dark Golden Rod	4	PTPRZ1	9606.ENSP00000377047	Receptor-type tyrosine-protein phosphatase zeta; Protein tyrosine phosphatase that negatively regulates oligodendrocyte precursor proliferation in the embryonic spinal cord. Required for normal differentiation of the precursor cells into mature, fully myelinating oligodendrocytes. May play a role in protecting oligondendrocytes against apoptosis. May play a role in the establishment of contextual…
MCL	3	Dark Golden Rod	4	VCAN	9606.ENSP00000265077	Versican core protein; May play a role in intercellular signaling and in connecting cells with the extracellular matrix. May take part in the regulation of cell motility, growth and differentiation. Binds hyaluronic acid; C-type lectin domain containing
MCL	3	Dark Golden Rod	4	XYLT1	9606.ENSP00000261381	Xylosyltransferase 1; Catalyzes the first step in biosynthesis of glycosaminoglycan. Transfers D-xylose from UDP-D-xylose to specific serine residues of the core protein. Initial enzyme in the biosynthesis of chondroitin sulfate and dermatan sulfate proteoglycans in fibroblasts and chondrocytes; Belongs to the glycosyltransferase 14 family. XylT subfamily
MCL	4	Green Yellow	3	PLXNB2	9606.ENSP00000409171	Plexin-B2; Cell surface receptor for SEMA4C, SEMA4D and SEMA4G that plays an important role in cell-cell signaling. Binding to class 4 semaphorins promotes downstream activation of RHOA and phosphorylation of ERBB2 at 'Tyr-1248'. Required for normal differentiation and migration of neuronal cells during brain corticogenesis and for normal embryonic brain development. Regulates the migration of ce…
MCL	4	Green Yellow	3	SEMA3F	9606.ENSP00000002829	Semaphorin-3F; May play a role in cell motility and cell adhesion; Immunoglobulin like domain containing
MCL	4	Green Yellow	3	SEMA4B	9606.ENSP00000394720	Semaphorin-4B; Inhibits axonal extension by providing local signals to specify territories inaccessible for growing axons; Semaphorins
MCL	5	Lime Green	3	DKK3	9606.ENSP00000379762	Dickkopf-related protein 3; Antagonizes canonical Wnt signaling by inhibiting LRP5/6 interaction with Wnt and by forming a ternary complex with the transmembrane protein KREMEN that promotes internalization of LRP5/6. DKKs play an important role in vertebrate development, where they locally inhibit Wnt regulated processes such as antero- posterior axial patterning, limb development, somitogenesis…
MCL	5	Lime Green	3	FRZB	9606.ENSP00000295113	Secreted frizzled-related protein 3; Soluble frizzled-related proteins (sFRPS) function as modulators of Wnt signaling through direct interaction with Wnts. They have a role in regulating cell growth and differentiation in specific cell types. SFRP3/FRZB appears to be involved in limb skeletogenesis. Antagonist of Wnt8 signaling. Regulates chondrocyte maturation and long bone development
MCL	5	Lime Green	3	WIF1	9606.ENSP00000286574	Wnt inhibitory factor 1; Binds to WNT proteins and inhibits their activities. May be involved in mesoderm segmentation
MCL	6	Light Green	3	CREG1	9606.ENSP00000359540	Protein CREG1; May contribute to the transcriptional control of cell growth and differentiation. Antagonizes transcriptional activation and cellular transformation by the adenovirus E1A protein. The transcriptional control activity of cell growth requires interaction with IGF2R; Belongs to the CREG family
MCL	6	Light Green	3	DPP7	9606.ENSP00000360635	Dipeptidyl peptidase 2; Plays an important role in the degradation of some oligopeptides; DASH family
MCL	6	Light Green	3	GM2A	9606.ENSP00000349687	Ganglioside GM2 activator; The large binding pocket can accommodate several single chain phospholipids and fatty acids, GM2A also exhibits some calcium-independent phospholipase activity (By similarity). Binds gangliosides and stimulates ganglioside GM2 degradation. It stimulates only the breakdown of ganglioside GM2 and glycolipid GA2 by beta-hexosaminidase A. It extracts single GM2 molecules fr…
MCL	7	Green	2	NGFR	9606.ENSP00000172229	Tumor necrosis factor receptor superfamily member 16; Plays a role in the regulation of the translocation of GLUT4 to the cell surface in adipocytes and skeletal muscle cells in response to insulin, probably by regulating RAB31 activity, and thereby contributes to the regulation of insulin-dependent glucose uptake (By similarity). Low affinity receptor which can bind to NGF, BDNF, NT-3, and NT-4.…
MCL	7	Green	2	OMG	9606.ENSP00000247271	Oligodendrocyte-myelin glycoprotein; Cell adhesion molecule contributing to the interactive process required for myelination in the central nervous system
MCL	8	Cyan	2	COL1A1	9606.ENSP00000225964	Collagen alpha-1(I) chain; Type I collagen is a member of group I collagen (fibrillar forming collagen); Collagens
MCL	8	Cyan	2	COL2A1	9606.ENSP00000369889	Collagen alpha-1(II) chain; Type II collagen is specific for cartilaginous tissues. It is essential for the normal embryonic development of the skeleton, for linear growth and for the ability of cartilage to resist compressive forces
MCL	9	Blue	2	CLN5	9606.ENSP00000366673	Ceroid-lipofuscinosis neuronal protein 5; Plays a role in influencing the retrograde trafficking of lysosomal sorting receptors SORT1 and IGF2R from the endosomes to the trans-Golgi network by controlling the recruitment of retromer complex to the endosomal membrane. Regulates the localization and activation of RAB7A which is required to recruit the retromer complex to the endosomal membrane
MCL	9	Blue	2	TPP1	9606.ENSP00000299427	Tripeptidyl-peptidase 1; Lysosomal serine protease with tripeptidyl-peptidase I activity. May act as a non-specific lysosomal peptidase which generates tripeptides from the breakdown products produced by lysosomal proteinases. Requires substrates with an unsubstituted N-terminus (By similarity)
MCL	10	Purple	2	EFEMP2	9606.ENSP00000309953	EGF containing fibulin extracellular matrix protein 2; Belongs to the fibulin family
MCL	10	Purple	2	MFAP2	9606.ENSP00000364685	Microfibrillar-associated protein 2; Component of the elastin-associated microfibrils; Belongs to the MFAP family
MCL	11	Pink	2	LAMP1	9606.ENSP00000333298	Lysosome-associated membrane glycoprotein 1; Presents carbohydrate ligands to selectins. Also implicated in tumor cell metastasis; CD molecules
MCL	11	Pink	2	PSAP	9606.ENSP00000378394	Prosaposin; Saposins are specific low-molecular mass non-enzymic proteins, they participate in the lysosomal degradation of sphingolipids, which takes place by the sequential action of specific hydrolases; Endogenous ligands

## Sheet: REACTOME
Table S2 - Pathways enrichment of proteins clusters according to Reactome pathway knowledgebase.
Cluster	Pathway identifier	Pathway name	#Entities found	#Entities total	#Interactors found	#Interactors total	Entities ratio	Entities pValue	Entities FDR	#Reactions found	#Reactions total	Reactions ratio	Species identifier	Species name	Submitted entities found
1	R-HSA-8957275	Post-translational protein phosphorylation	10	109	0	0	0.00740439	1.11022e-16	3.16414e-14	1	1	7.55915e-05	9606	Homo sapiens	TF;CDH2;SERPINC1;PRKCSH;APLP2;SPARCL1;SCG3;SCG2;CHGB
1	R-HSA-381426	Regulation of Insulin-like Growth Factor (IGF) transport and uptake by Insulin-like Growth Factor Binding Proteins (IGFBPs)	10	127	0	133	0.00862713	1.5099e-14	2.14406e-12	1	14	0.00105828	9606	Homo sapiens	TF;CDH2;SERPINC1;PRKCSH;APLP2;SPARCL1;SCG3;SCG2;CHGB
1	R-HSA-114608	Platelet degranulation	3	137	0	45	0.00930643	0.000673125	0.0639468	2	11	0.000831507	9606	Homo sapiens	TF;APLP2;SCG3
1	R-HSA-76005	Response to elevated platelet cytosolic Ca2+	3	144	0	104	0.00978194	0.00160484	0.113944	2	14	0.00105828	9606	Homo sapiens	TF;APLP2;SCG3
1	R-HSA-597592	Post-translational protein modification	10	1597	2	2949	0.108484	0.0027719	0.157999	5	526	0.0397611	9606	Homo sapiens	TF;CDH2;SERPINC1;PRKCSH;APLP2;SPARCL1;SCG3;SCG2;CHGB
1	R-HSA-392499	Metabolism of proteins	12	2363	2	4822	0.160519	0.00799687	0.340174	14	892	0.0674276	9606	Homo sapiens	TF;CDH2;SERPINC1;PRKCSH;APLP2;SPARCL1;CPE;SCG3;SCG2;CHGB
1	R-HSA-140877	Formation of Fibrin Clot (Clotting Cascade)	2	61	1	107	0.00414374	0.0102365	0.340174	16	61	0.00461108	9606	Homo sapiens	TF;SERPINC1
1	R-HSA-6803157	Antimicrobial peptides	2	123	0	47	0.00835541	0.0109806	0.340174	3	58	0.00438431	9606	Homo sapiens	CHGA;TF
1	R-HSA-1222449	Mtb iron assimilation by chelation	1	17	0	0	0.00115481	0.0161879	0.340174	3	10	0.000755915	9606	Homo sapiens	TF
1	R-HSA-6799990	Metal sequestration by antimicrobial proteins	1	13	0	6	0.000883092	0.0180759	0.340174	1	5	0.000377958	9606	Homo sapiens	TF
1	R-HSA-140834	Extrinsic Pathway of Fibrin Clot Formation	1	6	0	15	0.000407581	0.0190186	0.340174	7	8	0.000604732	9606	Homo sapiens	TF
1	R-HSA-879415	Advanced glycosylation endproduct receptor signaling	1	16	0	19	0.00108688	0.0311954	0.340174	1	4	0.000302366	9606	Homo sapiens	PRKCSH
1	R-HSA-5626467	RHO GTPases activate IQGAPs	1	36	0	10	0.00244549	0.0423076	0.340174	1	5	0.000377958	9606	Homo sapiens	SCG2
1	R-HSA-901042	Calnexin/calreticulin cycle	1	41	0	12	0.00278514	0.0487336	0.340174	1	13	0.00098269	9606	Homo sapiens	PRKCSH
2	R-HSA-114608	Platelet degranulation	4	137	0	45	0.00930643	2.19709e-06	0.000318578	1	11	0.000831507	9606	Homo sapiens	APOM;SERPINF2;PLG;CLU
2	R-HSA-76005	Response to elevated platelet cytosolic Ca2+	4	144	0	104	0.00978194	7.2381e-06	0.000521143	1	14	0.00105828	9606	Homo sapiens	APOM;SERPINF2;PLG;CLU
2	R-HSA-975634	Retinoid metabolism and transport	3	79	0	71	0.00536648	6.12011e-05	0.00220324	10	28	0.00211656	9606	Homo sapiens	APOM;APOA4;LRP2
2	R-HSA-6806667	Metabolism of fat-soluble vitamins	3	94	0	164	0.00638544	0.000307208	0.00890903	10	34	0.00257011	9606	Homo sapiens	APOM;APOA4;LRP2
2	R-HSA-75205	Dissolution of Fibrin Clot	2	14	0	40	0.000951022	0.000395343	0.00948823	13	19	0.00143624	9606	Homo sapiens	SERPINF2;PLG
2	R-HSA-2187338	Visual phototransduction	3	169	0	165	0.0114802	0.000657614	0.0131523	10	92	0.00695442	9606	Homo sapiens	APOM;APOA4;LRP2
2	R-HSA-8963889	Assembly of active LPL and LIPC lipase complexes	2	30	0	49	0.00203791	0.000798225	0.0143681	1	12	0.000907098	9606	Homo sapiens	APOA4
2	R-HSA-76002	Platelet activation, signaling and aggregation	4	296	0	669	0.0201073	0.00115888	0.018542	1	115	0.00869302	9606	Homo sapiens	APOM;SERPINF2;PLG;CLU
2	R-HSA-8963899	Plasma lipoprotein remodeling	2	54	0	135	0.00366823	0.00436545	0.0607923	3	30	0.00226775	9606	Homo sapiens	APOA4
2	R-HSA-166665	Terminal pathway of complement	1	8	0	2	0.000543441	0.00492419	0.0607923	4	5	0.000377958	9606	Homo sapiens	CLU
2	R-HSA-196854	Metabolism of vitamins and cofactors	3	383	0	309	0.0260173	0.00506602	0.0607923	10	206	0.0155718	9606	Homo sapiens	APOM;APOA4;LRP2
2	R-HSA-174824	Plasma lipoprotein assembly, remodeling, and clearance	2	98	1	245	0.00665716	0.0133411	0.133411	6	84	0.00634969	9606	Homo sapiens	APOA4
2	R-HSA-418594	G alpha (i) signalling events	3	565	0	643	0.0383805	0.0244293	0.208229	10	165	0.0124726	9606	Homo sapiens	APOM;APOA4;LRP2
2	R-HSA-8963888	Chylomicron assembly	1	14	1	50	0.000951022	0.0329425	0.219655	3	5	0.000377958	9606	Homo sapiens	APOA4
2	R-HSA-109582	Hemostasis	4	831	0	1736	0.05645	0.0366092	0.219655	14	333	0.025172	9606	Homo sapiens	APOM;SERPINF2;PLG;CLU
2	R-HSA-1592389	Activation of Matrix Metalloproteinases	1	35	0	45	0.00237756	0.0398332	0.219812	6	27	0.00204097	9606	Homo sapiens	PLG
2	R-HSA-8963901	Chylomicron remodeling	1	17	0	66	0.00115481	0.0440512	0.219812	2	3	0.000226775	9606	Homo sapiens	APOA4
3	R-HSA-1971475	A tetrasaccharide linker sequence is required for GAG synthesis	3	26	0	6	0.00227332	2.10439e-08	4.62966e-07	5	5	0.000387777	9606	Homo sapiens	VCAN;NCAN;XYLT1
3	R-HSA-1793185	Chondroitin sulfate/dermatan sulfate metabolism	3	50	0	8	0.00437178	1.2517e-07	1.68156e-06	21	28	0.00217155	9606	Homo sapiens	VCAN;NCAN;XYLT1
3	R-HSA-1638091	Heparan sulfate/heparin (HS-GAG) metabolism	3	55	0	7	0.00480895	1.52869e-07	1.68156e-06	5	33	0.00255933	9606	Homo sapiens	VCAN;NCAN;XYLT1
3	R-HSA-3595177	Defective CHSY1 causes TPBS	2	8	0	0	0.000699484	1.13467e-06	6.808e-06	2	2	0.000155111	9606	Homo sapiens	VCAN;NCAN
3	R-HSA-3595172	Defective CHST3 causes SEDCJD	2	8	0	0	0.000699484	1.13467e-06	6.808e-06	1	1	7.75555e-05	9606	Homo sapiens	VCAN;NCAN
3	R-HSA-3595174	Defective CHST14 causes EDS, musculocontractural type	2	8	0	0	0.000699484	1.13467e-06	6.808e-06	1	1	7.75555e-05	9606	Homo sapiens	VCAN;NCAN
3	R-HSA-1630316	Glycosaminoglycan metabolism	3	124	0	25	0.010842	2.11425e-06	1.05712e-05	21	86	0.00666977	9606	Homo sapiens	VCAN;NCAN;XYLT1
3	R-HSA-2022923	Dermatan sulfate biosynthesis	2	11	0	0	0.000961791	2.14476e-06	1.07238e-05	4	4	0.000310222	9606	Homo sapiens	VCAN;NCAN
3	R-HSA-2024101	CS/DS degradation	2	14	0	0	0.0012241	3.47341e-06	1.38936e-05	3	10	0.000775555	9606	Homo sapiens	VCAN;NCAN
3	R-HSA-3560783	Defective B4GALT7 causes EDS, progeroid type	2	20	0	0	0.00174871	7.0855e-06	2.12565e-05	1	1	7.75555e-05	9606	Homo sapiens	VCAN;NCAN
3	R-HSA-4420332	Defective B3GALT6 causes EDSP2 and SEMDJL1	2	20	0	0	0.00174871	7.0855e-06	2.12565e-05	1	1	7.75555e-05	9606	Homo sapiens	VCAN;NCAN
3	R-HSA-3560801	Defective B3GAT3 causes JDSSDHD	2	20	0	0	0.00174871	7.0855e-06	2.12565e-05	1	1	7.75555e-05	9606	Homo sapiens	VCAN;NCAN
3	R-HSA-2022870	Chondroitin sulfate biosynthesis	2	20	0	2	0.00174871	8.57221e-06	2.57166e-05	9	9	0.000697999	9606	Homo sapiens	VCAN;NCAN
3	R-HSA-3560782	Diseases associated with glycosaminoglycan metabolism	2	41	0	1	0.00358486	2.97315e-05	8.91944e-05	7	29	0.00224911	9606	Homo sapiens	VCAN;NCAN
3	R-HSA-71387	Metabolism of carbohydrates	3	300	0	160	0.0262307	5.79044e-05	0.000115809	21	236	0.0183031	9606	Homo sapiens	VCAN;NCAN;XYLT1
3	R-HSA-3000178	ECM proteoglycans	2	76	0	40	0.0066451	0.000224664	0.000449328	1	23	0.00178378	9606	Homo sapiens	VCAN;NCAN
3	R-HSA-3781865	Diseases of glycosylation	2	146	0	14	0.0127656	0.000437792	0.000875583	7	77	0.00597177	9606	Homo sapiens	VCAN;NCAN
3	R-HSA-5668914	Diseases of metabolism	2	249	0	81	0.0217714	0.00180769	0.00361537	7	191	0.0148131	9606	Homo sapiens	VCAN;NCAN
3	R-HSA-373760	L1CAM interactions	1	121	1	801	0.0105797	0.0133621	0.014708	2	54	0.00418799	9606	Homo sapiens	NCAN
3	R-HSA-1474244	Extracellular matrix organization	2	301	1	654	0.0263181	0.0135644	0.014708	6	319	0.0247402	9606	Homo sapiens	VCAN;NCAN
3	R-HSA-419037	NCAM1 interactions	1	42	0	27	0.00367229	0.014708	0.014708	1	10	0.000775555	9606	Homo sapiens	NCAN
3	R-HSA-8957275	Post-translational protein phosphorylation	1	107	0	0	0.0093556	0.0230699	0.0230699	1	1	7.75555e-05	9606	Homo sapiens	VCAN
3	R-HSA-1430728	Metabolism	3	2144	0	2481	0.187462	0.0424901	0.0424901	21	2006	0.155576	9606	Homo sapiens	VCAN;NCAN;XYLT1
3	R-HSA-375165	NCAM signaling for neurite out-growth	1	64	0	161	0.00559587	0.0469977	0.0469977	1	23	0.00178378	9606	Homo sapiens	NCAN
4	R-HSA-72695	Formation of the ternary complex, and subsequently, the 43S complex	1	52	0	0	0.00454665	0.011262	0.0534844	1	3	0.000232666	9606	Homo sapiens	SEMA4B
4	R-HSA-72702	Ribosomal scanning and start codon recognition	1	59	0	9	0.0051587	0.0138474	0.0534844	2	2	0.000155111	9606	Homo sapiens	SEMA4B
4	R-HSA-72649	Translation initiation complex formation	1	59	0	37	0.0051587	0.0198601	0.0534844	2	2	0.000155111	9606	Homo sapiens	SEMA4B
4	R-HSA-156902	Peptide chain elongation	1	90	0	7	0.0078692	0.020931	0.0534844	4	5	0.000387777	9606	Homo sapiens	SEMA4B
4	R-HSA-72764	Eukaryotic Translation Termination	1	94	0	4	0.00821894	0.020931	0.0534844	3	5	0.000387777	9606	Homo sapiens	SEMA4B
4	R-HSA-2408557	Selenocysteine synthesis	1	94	0	3	0.00821894	0.020931	0.0534844	2	7	0.000542888	9606	Homo sapiens	SEMA4B
4	R-HSA-72689	Formation of a pool of free 40S subunits	1	102	0	6	0.00891842	0.0228562	0.0534844	2	2	0.000155111	9606	Homo sapiens	SEMA4B
4	R-HSA-1799339	SRP-dependent cotranslational protein targeting to membrane	1	113	0	0	0.00988021	0.0243517	0.0534844	5	5	0.000387777	9606	Homo sapiens	SEMA4B
4	R-HSA-156827	L13a-mediated translational silencing of Ceruloplasmin expression	1	112	0	2	0.00979278	0.0245651	0.0534844	1	3	0.000232666	9606	Homo sapiens	SEMA4B
4	R-HSA-975956	Nonsense Mediated Decay (NMD) independent of the Exon Junction Complex (EJC)	1	96	0	25	0.00839381	0.0252054	0.0534844	1	1	7.75555e-05	9606	Homo sapiens	SEMA4B
4	R-HSA-192823	Viral mRNA Translation	1	101	0	22	0.00883099	0.0262718	0.0534844	2	2	0.000155111	9606	Homo sapiens	SEMA4B
4	R-HSA-2408522	Selenoamino acid metabolism	1	118	0	10	0.0103174	0.0275504	0.0534844	2	23	0.00178378	9606	Homo sapiens	SEMA4B
4	R-HSA-72662	Activation of the mRNA upon binding of the cap-binding complex and eIFs, and subsequent binding to 43S	1	60	0	90	0.00524613	0.0296785	0.0534844	2	6	0.000465333	9606	Homo sapiens	SEMA4B
4	R-HSA-156842	Eukaryotic Translation Elongation	1	95	0	55	0.00830637	0.0313785	0.0534844	4	9	0.000697999	9606	Homo sapiens	SEMA4B
4	R-HSA-72706	GTP hydrolysis and joining of the 60S ribosomal subunit	1	113	0	57	0.00988021	0.0339243	0.0534844	3	3	0.000232666	9606	Homo sapiens	SEMA4B
4	R-HSA-927802	Nonsense-Mediated Decay (NMD)	1	117	0	90	0.01023	0.0408994	0.0534844	5	6	0.000465333	9606	Homo sapiens	SEMA4B
4	R-HSA-975957	Nonsense Mediated Decay (NMD) enhanced by the Exon Junction Complex (EJC)	1	117	0	90	0.01023	0.0408994	0.0534844	4	5	0.000387777	9606	Homo sapiens	SEMA4B
4	R-HSA-72737	Cap-dependent Translation Initiation	1	120	0	93	0.0104923	0.0425846	0.0534844	10	18	0.001396	9606	Homo sapiens	SEMA4B
4	R-HSA-72613	Eukaryotic Translation Initiation	1	120	0	94	0.0104923	0.0427951	0.0534844	11	21	0.00162866	9606	Homo sapiens	SEMA4B
5	R-HSA-3772470	Negative regulation of TCF-dependent signaling by WNT ligand antagonists	1	15	0	14	0.00131153	0.00439787	0.0439787	1	5	0.000387777	9606	Homo sapiens	WIF1
6	R-HSA-6798695	Neutrophil degranulation	3	480	0	0	0.041969	1.7779e-05	0.000124453	1	10	0.000775555	9606	Homo sapiens	DPP7;GM2A;CREG1
6	R-HSA-168249	Innate Immune System	3	1187	0	1928	0.103786	0.00371759	0.0111528	1	666	0.0516519	9606	Homo sapiens	DPP7;GM2A;CREG1
6	R-HSA-1660662	Glycosphingolipid metabolism	1	46	0	39	0.00402203	0.0136399	0.026225	2	32	0.00248177	9606	Homo sapiens	GM2A
6	R-HSA-168256	Immune System	3	2246	0	3957	0.19638	0.026225	0.026225	1	1557	0.120754	9606	Homo sapiens	DPP7;GM2A;CREG1
6	R-HSA-428157	Sphingolipid metabolism	1	91	0	153	0.00795663	0.0383231	0.0383231	2	64	0.00496355	9606	Homo sapiens	GM2A
